# Supplementary material for: Novel Dairy Fermentates Have Differential Effects on Key Immune Responses Associated with Viral Immunity and Inflammation in Dendritic Cells
Source: Foods. 2024 Jul 29;13(15):2392. doi: 10.3390/foods13152392 (PMC11311654; doi:10.3390/foods13152392)
Supplement: Supplementary file 1 [file foods-13-02392-s001.zip]

Archive with 1 entries (1 files):
- foods-3120600-supplementary.pdf
